# Supplementary material for: Characteristics of Environmentally Persistent Free Radicals in PM2.5 and the Influence of Air Pollutants in Shihezi, Northwestern China
Source: Toxics. 2022 Jun 21;10(7):341. doi: 10.3390/toxics10070341 (PMC9321939; doi:10.3390/toxics10070341)
Supplement: Supplementary file 1 [file toxics-10-00341-s001.zip]

Archive with 1 entries (1 files):
- toxics-1768949-SM.pdf
